# Supplementary material for: Heterogeneous Genetic Diversity Estimation of a Promising Domestication Medicinal Motherwort Leonurus Cardiaca Based on Chloroplast Genome Resources
Source: Front Genet. 2021 Sep 15;12:721022. doi: 10.3389/fgene.2021.721022 (PMC8479170; doi:10.3389/fgene.2021.721022)
Supplement: Supplementary file 1 [file table2.xlsx]

## Sheet: Sheet1
Table S2. Codon usage and relative synonymous codon usage (RSCU) of protein-coding genes of the eight haplotypes.
		Hap 1		Hap 2		Hap 3		Hap 4		Hap 5		Hap 6		Hap 7		Hap 8
Amino Acid	Codon	Count	RSCU	Count	RSCU	Count	RSCU	Count	RSCU	Count	RSCU	Count	RSCU	Count	RSCU	Count	RSCU
Phe	UUU(F)	879	1.36	882	1.36	880	1.36	881	1.36	880	1.36	880	1.36	880	1.36	881	1.36
Phe	UUC(F)	415	0.64	415	0.64	415	0.64	415	0.64	415	0.64	415	0.64	415	0.64	415	0.64
Leu	UUA(L)	767	1.9	767	1.9	767	1.9	766	1.9	767	1.9	767	1.9	767	1.9	767	1.9
Leu	UUG(L)	497	1.23	496	1.23	497	1.23	496	1.23	497	1.23	497	1.23	497	1.23	495	1.23
Leu	CUU(L)	506	1.25	506	1.25	507	1.26	507	1.26	507	1.26	507	1.26	507	1.26	506	1.26
Leu	CUC(L)	157	0.39	156	0.39	156	0.39	156	0.39	156	0.39	156	0.39	156	0.39	156	0.39
Leu	CUA(L)	329	0.82	329	0.82	330	0.82	330	0.82	330	0.82	329	0.82	330	0.82	329	0.82
Leu	CUG(L)	166	0.41	166	0.41	165	0.41	165	0.41	165	0.41	165	0.41	165	0.41	165	0.41
Ile	AUU(I)	972	1.51	971	1.51	971	1.51	971	1.51	971	1.51	971	1.51	971	1.51	972	1.51
Ile	AUC(I)	390	0.61	391	0.61	391	0.61	391	0.61	391	0.61	392	0.61	391	0.61	391	0.61
Ile	AUA(I)	569	0.88	569	0.88	569	0.88	568	0.88	569	0.88	567	0.88	569	0.88	567	0.88
Met	AUG(M)	553	1	554	1	552	1	552	1	552	1	552	1	552	1	553	1
Val	GUU(V)	470	1.48	471	1.49	470	1.49	471	1.49	470	1.49	470	1.48	470	1.49	470	1.49
Val	GUC(V)	157	0.5	157	0.5	157	0.5	157	0.5	157	0.5	158	0.5	157	0.5	157	0.5
Val	GUA(V)	466	1.47	466	1.47	465	1.47	466	1.47	465	1.47	466	1.47	465	1.47	465	1.47
Val	GUG(V)	173	0.55	173	0.55	173	0.55	173	0.55	173	0.55	172	0.54	173	0.55	173	0.55
Ser	UCU(S)	471	1.62	472	1.63	472	1.63	472	1.63	472	1.63	472	1.63	472	1.63	470	1.62
Ser	UCC(S)	294	1.01	293	1.01	295	1.02	293	1.01	295	1.02	293	1.01	295	1.02	293	1.01
Ser	UCA(S)	333	1.15	331	1.14	330	1.14	329	1.14	330	1.14	330	1.14	330	1.14	333	1.15
Ser	UCG(S)	172	0.59	173	0.6	171	0.59	173	0.6	171	0.59	173	0.6	171	0.59	174	0.6
Pro	CCU(P)	346	1.43	345	1.42	346	1.43	346	1.43	346	1.43	346	1.42	346	1.43	346	1.42
Pro	CCC(P)	214	0.88	216	0.89	215	0.89	215	0.89	215	0.89	215	0.88	215	0.89	215	0.88
Pro	CCA(P)	262	1.08	262	1.08	260	1.07	262	1.08	260	1.07	263	1.08	260	1.07	262	1.08
Pro	CCG(P)	148	0.61	148	0.61	148	0.61	148	0.61	148	0.61	148	0.61	148	0.61	149	0.61
Thr	ACU(T)	462	1.58	464	1.58	466	1.59	467	1.59	466	1.59	466	1.59	466	1.59	464	1.58
Thr	ACC(T)	233	0.8	234	0.8	233	0.79	234	0.8	233	0.79	234	0.8	233	0.79	234	0.8
Thr	ACA(T)	332	1.13	331	1.13	332	1.13	332	1.13	332	1.13	332	1.13	332	1.13	332	1.13
Thr	ACG(T)	145	0.49	143	0.49	143	0.49	143	0.49	143	0.49	143	0.49	143	0.49	143	0.49
Ala	GCU(A)	550	1.73	551	1.73	549	1.73	547	1.72	549	1.73	549	1.73	549	1.73	552	1.74
Ala	GCC(A)	215	0.68	216	0.68	215	0.68	216	0.68	215	0.68	215	0.68	215	0.68	214	0.67
Ala	GCA(A)	337	1.06	337	1.06	339	1.07	340	1.07	339	1.07	339	1.07	339	1.07	336	1.06
Ala	GCG(A)	168	0.53	167	0.53	168	0.53	168	0.53	168	0.53	168	0.53	168	0.53	168	0.53
Tyr	UAU(Y)	671	1.64	670	1.64	669	1.63	670	1.63	670	1.63	670	1.63	670	1.63	671	1.63
Tyr	UAC(Y)	149	0.36	149	0.36	150	0.37	150	0.37	150	0.37	150	0.37	150	0.37	150	0.37
Stop	UAA(*)	38	1.44	37	1.41	38	1.44	38	1.44	38	1.44	38	1.44	38	1.44	38	1.44
Stop	UAG(*)	21	0.8	21	0.8	21	0.8	21	0.8	21	0.8	21	0.8	21	0.8	21	0.8
His	CAU(H)	410	1.54	410	1.54	411	1.55	411	1.55	411	1.55	411	1.55	411	1.55	409	1.54
His	CAC(H)	121	0.46	121	0.46	121	0.45	121	0.45	121	0.45	121	0.45	121	0.45	121	0.46
Gln	CAA(Q)	640	1.55	639	1.54	640	1.54	639	1.54	640	1.54	639	1.54	640	1.54	638	1.54
Gln	CAG(Q)	188	0.45	190	0.46	191	0.46	191	0.46	191	0.46	191	0.46	191	0.46	189	0.46
Asn	AAU(N)	809	1.54	808	1.54	806	1.54	808	1.54	808	1.54	808	1.54	808	1.54	807	1.54
Asn	AAC(N)	242	0.46	243	0.46	243	0.46	242	0.46	243	0.46	243	0.46	243	0.46	244	0.46
Lys	AAA(K)	924	1.52	924	1.52	922	1.52	924	1.52	923	1.52	923	1.52	923	1.52	923	1.52
Lys	AAG(K)	289	0.48	289	0.48	289	0.48	289	0.48	289	0.48	289	0.48	289	0.48	289	0.48
Asp	GAU(D)	737	1.64	736	1.64	737	1.64	737	1.64	737	1.64	737	1.64	737	1.64	738	1.64
Asp	GAC(D)	162	0.36	162	0.36	162	0.36	161	0.36	162	0.36	162	0.36	162	0.36	161	0.36
Glu	GAA(E)	910	1.53	911	1.53	909	1.53	908	1.53	909	1.53	910	1.53	909	1.53	910	1.53
Glu	GAG(E)	280	0.47	281	0.47	279	0.47	279	0.47	279	0.47	278	0.47	279	0.47	281	0.47
Cys	UGU(C)	186	1.49	186	1.49	186	1.49	186	1.49	186	1.49	186	1.49	186	1.49	187	1.5
Cys	UGC(C)	63	0.51	63	0.51	63	0.51	63	0.51	63	0.51	63	0.51	63	0.51	62	0.5
Stop	UGA(*)	20	0.76	21	0.8	20	0.76	20	0.76	20	0.76	20	0.76	20	0.76	20	0.76
Trp	UGG(W)	405	1	405	1	405	1	405	1	405	1	405	1	405	1	405	1
Arg	CGU(R)	284	1.24	285	1.25	284	1.24	285	1.25	284	1.24	285	1.25	284	1.24	285	1.25
Arg	CGC(R)	105	0.46	105	0.46	106	0.46	106	0.46	106	0.46	106	0.46	106	0.46	106	0.46
Arg	CGA(R)	316	1.38	317	1.39	317	1.39	317	1.39	317	1.39	316	1.38	317	1.39	317	1.39
Arg	CGG(R)	126	0.55	125	0.55	124	0.54	124	0.54	124	0.54	124	0.54	124	0.54	125	0.55
Ser	AGU(S)	370	1.28	369	1.27	372	1.28	370	1.28	372	1.28	369	1.27	372	1.28	371	1.28
Ser	AGC(S)	100	0.34	101	0.35	100	0.34	100	0.35	100	0.34	100	0.35	100	0.34	99	0.34
Arg	AGA(R)	392	1.71	392	1.71	392	1.72	392	1.71	392	1.72	392	1.71	392	1.72	391	1.71
Arg	AGG(R)	149	0.65	149	0.65	148	0.65	149	0.65	148	0.65	149	0.65	148	0.65	149	0.65
Gly	GGU(G)	501	1.27	500	1.26	503	1.27	503	1.27	503	1.27	504	1.27	503	1.27	501	1.27
Gly	GGC(G)	180	0.45	178	0.45	177	0.45	176	0.44	177	0.45	175	0.44	177	0.45	178	0.45
Gly	GGA(G)	620	1.57	623	1.57	620	1.57	621	1.57	620	1.57	621	1.57	620	1.57	622	1.57
Gly	GGG(G)	282	0.71	283	0.71	284	0.72	284	0.72	284	0.72	284	0.72	284	0.72	283	0.71
Total		22838		22845		22836		22840		22840		22840		22840		22838
