# Supplementary material for: Heterogeneous Genetic Diversity Estimation of a Promising Domestication Medicinal Motherwort Leonurus Cardiaca Based on Chloroplast Genome Resources
Source: Front Genet. 2021 Sep 15;12:721022. doi: 10.3389/fgene.2021.721022 (PMC8479170; doi:10.3389/fgene.2021.721022)
Supplement: Supplementary file 2 [file table3.xlsx]

## Sheet: Sheet2
Table S3. The repeat sequences list of eight haplotypes
Sample	Repeat A length	Repeat A Start Position	Repeat A Location	partition	partition2	Repeat B length	Repeat B Start Position	Repeat B Location	partition1	partition2	Repeat Type
Hap 1	31	8244	psbI-trnS(GCU)	spacer	LSC	31	34619	psbC-trnS(UGA)	spacer	LSC	F
Hap 1	30	8245	psbI-trnS(GCU)	spacer	LSC	30	43858	trnS(GGA)	exon	LSC	P
Hap 1	30	9746	trnG(UCC)	exon	LSC	30	35504	trnG(GCC)	exon	LSC	F
Hap 1	38	28865	petN-psbM	spacer	LSC	38	28865	petN-psbM	spacer	LSC	P
Hap 1	31	30591	trnE(UUC)-trnT(GGU)	spacer	LSC	31	30614	trnE(UUC)-trnT(GGU)	spacer	LSC	F
Hap 1	30	34620	psbC-trnS(UGA)	spacer	LSC	30	43858	trnS(GGA)	exon	LSC	P
Hap 1	30	36834	psaB	exon	LSC	30	39070	psaA	exon	LSC	F
Hap 1	31	41743	ycf3	intron	LSC	31	96412	rps7-trnV(GAC)	spacer	IR	F
Hap 1	31	41743	ycf3	intron	LSC	31	137087	trnV(GAC)-rps7	spacer	IR	P
Hap 1	39	42683	ycf3	intron	LSC	39	96390	rps7-trnV(GAC)	spacer	IR	F
Hap 1	39	42683	ycf3	intron	LSC	39	117611	ndhA	intron	SSC	F
Hap 1	39	42683	ycf3	intron	LSC	39	137101	trnV(GAC)-rps7	spacer	IR	P
Hap 1	30	42695	ycf3	intron	LSC	30	96402	rps7-trnV(GAC)	spacer	IR	F
Hap 1	30	42695	ycf3	intron	LSC	30	117623	ndhA	intron	SSC	F
Hap 1	30	42695	ycf3	intron	LSC	30	137098	trnV(GAC)-rps7	spacer	IR	P
Hap 1	33	47048	trnF(GAA)-ndhJ	spacer	LSC	33	47052	trnF(GAA)-ndhJ	spacer	LSC	R
Hap 1	33	58160	accD-psaI	spacer	LSC	33	58160	accD-psaI	spacer	LSC	P
Hap 1	33	62087	petA-psbJ	spacer	LSC	33	62087	petA-psbJ	spacer	LSC	P
Hap 1	30	87101	ycf2	exon	IR	30	87143	ycf2	exon	IR	F
Hap 1	30	87101	ycf2	exon	IR	30	146357	ycf2	exon	IR	P
Hap 1	30	87143	ycf2	exon	IR	30	146399	ycf2	exon	IR	P
Hap 1	46	89501	ycf2	exon	IR	46	89519	ycf2	exon	IR	F
Hap 1	31	89501	ycf2	exon	IR	31	89537	ycf2	exon	IR	F
Hap 1	31	89501	ycf2	exon	IR	31	143962	ycf2	exon	IR	P
Hap 1	46	89501	ycf2	exon	IR	46	143965	ycf2	exon	IR	P
Hap 1	34	89513	ycf2	exon	IR	34	89531	ycf2	exon	IR	F
Hap 1	34	89513	ycf2	exon	IR	34	143965	ycf2	exon	IR	P
Hap 1	46	89519	ycf2	exon	IR	46	143983	ycf2	exon	IR	P
Hap 1	34	89531	ycf2	exon	IR	34	143983	ycf2	exon	IR	P
Hap 1	31	89537	ycf2	exon	IR	31	143998	ycf2	exon	IR	P
Hap 1	41	96388	rps7-trnV(GAC)	spacer	IR	41	117609	ndhA	intron	SSC	F
Hap 1	30	105252	rrn4.5S	exon	IR	30	105283	rrn4.5S	exon	IR	F
Hap 1	30	105252	rrn4.5S	exon	IR	30	128217	rrn4.5S	exon	IR	P
Hap 1	30	105283	rrn4.5S	exon	IR	30	128248	rrn4.5S	exon	IR	P
Hap 1	38	112781	ccsA-ndhD	spacer	SSC	38	112781	ccsA-ndhD	spacer	SSC	P
Hap 1	41	117609	ndhA	intron	SSC	41	137101	trnV(GAC)-rps7	spacer	IR	P
Hap 1	30	128217	rrn4.5S	exon	IR	30	128248	rrn4.5S	exon	IR	F
Hap 1	46	143965	ycf2	exon	IR	46	143983	ycf2	exon	IR	F
Hap 1	31	143965	ycf2	exon	IR	31	144001	ycf2	exon	IR	F
Hap 1	30	146357	ycf2	exon	IR	30	146399	ycf2	exon	IR	F
Hap 2	31	8246	psbI-trnS(GCU)	spacer	LSC	31	35204	psbZ	exon	LSC	F
Hap 2	30	8247	trnS(GCU)	exon	LSC	30	44445	rps4	exon	LSC	P
Hap 2	30	9748	trnG(UCC)	exon	LSC	30	36089	rps14	exon	LSC	F
Hap 2	52	29166	psbM-trnD(GUC)	spacer	LSC	52	29217	psbM-trnD(GUC)	spacer	LSC	F
Hap 2	38	29404	psbM-trnD(GUC)	spacer	LSC	38	29404	psbM-trnD(GUC)	spacer	LSC	P
Hap 2	31	31128	trnT(GGU)-psbD	spacer	LSC	31	31151	trnT(GGU)-psbD	spacer	LSC	F
Hap 2	30	35205	psbZ	exon	LSC	30	44445	rps4	exon	LSC	P
Hap 2	30	37419	psaB	exon	LSC	30	39655	psaA	exon	LSC	F
Hap 2	31	42328	ycf3	intron	LSC	31	97006	rps7-trnV(GAC)	spacer	IR	F
Hap 2	31	42328	ycf3	intron	LSC	31	137682	trnV(GAC)-rps7	spacer	IR	P
Hap 2	39	43268	ycf3	intron	LSC	39	96984	rps7-trnV(GAC)	spacer	IR	F
Hap 2	39	43268	ycf3	intron	LSC	39	118203	ndhA	intron	SSC	F
Hap 2	39	43268	ycf3	intron	LSC	39	137696	trnV(GAC)-rps7	spacer	IR	P
Hap 2	30	43280	ycf3	intron	LSC	30	96996	rps7-trnV(GAC)	spacer	IR	F
Hap 2	30	43280	ycf3	intron	LSC	30	118215	ndhA	intron	SSC	F
Hap 2	30	43280	ycf3	intron	LSC	30	137693	trnV(GAC)-rps7	spacer	IR	P
Hap 2	33	47642	ndhJ	exon	LSC	33	47646	ndhJ	exon	LSC	R
Hap 2	33	58755	psaI-ycf4	spacer	LSC	33	58755	psaI-ycf4	spacer	LSC	P
Hap 2	33	62691	petA-psbJ	spacer	LSC	33	62691	petA-psbJ	spacer	LSC	P
Hap 2	30	87695	ycf2	exon	IR	30	87737	ycf2	exon	IR	F
Hap 2	30	87695	ycf2	exon	IR	30	146952	ycf2	exon	IR	P
Hap 2	30	87737	ycf2	exon	IR	30	146994	ycf2	exon	IR	P
Hap 2	46	90095	ycf2	exon	IR	46	90113	ycf2	exon	IR	F
Hap 2	31	90095	ycf2	exon	IR	31	90131	ycf2	exon	IR	F
Hap 2	31	90095	ycf2	exon	IR	31	144557	ycf2	exon	IR	P
Hap 2	46	90095	ycf2	exon	IR	46	144560	ycf2	exon	IR	P
Hap 2	34	90107	ycf2	exon	IR	34	90125	ycf2	exon	IR	F
Hap 2	34	90107	ycf2	exon	IR	34	144560	ycf2	exon	IR	P
Hap 2	46	90113	ycf2	exon	IR	46	144578	ycf2	exon	IR	P
Hap 2	34	90125	ycf2	exon	IR	34	144578	ycf2	exon	IR	P
Hap 2	31	90131	ycf2	exon	IR	31	144593	ycf2	exon	IR	P
Hap 2	41	96982	rps7-trnV(GAC)	spacer	IR	41	118201	ndhA	intron	SSC	F
Hap 2	30	105846	trnR(ACG)	exon	IR	30	105877	trnR(ACG)	exon	IR	F
Hap 2	30	105846	trnR(ACG)	exon	IR	30	128812	rrn23S	exon	IR	P
Hap 2	30	105877	trnR(ACG)	exon	IR	30	128843	rrn23S	exon	IR	P
Hap 2	38	113374	ndhD	exon	SSC	38	113374	ndhD	exon	SSC	P
Hap 2	41	118201	ndhA	intron	SSC	41	137696	trnV(GAC)-rps7	spacer	IR	P
Hap 2	30	128812	rrn23S	exon	IR	30	128843	rrn23S	exon	IR	F
Hap 2	46	144560	ycf2	exon	IR	46	144578	ycf2	exon	IR	F
Hap 2	31	144560	ycf2	exon	IR	31	144596	ycf2	exon	IR	F
Hap 2	30	146952	ycf2	exon	IR	30	146994	ycf2	exon	IR	F
Hap 3	31	8231	psbI-trnS(GCU)	spacer	LSC	31	35156	psbZ	exon	LSC	F
Hap 3	30	8232	psbI-trnS(GCU)	spacer	LSC	30	44395	rps4	exon	LSC	P
Hap 3	30	9732	trnG(UCC)	exon	LSC	30	36041	rps14	exon	LSC	F
Hap 3	38	29355	psbM-trnD(GUC)	spacer	LSC	38	29355	psbM-trnD(GUC)	spacer	LSC	P
Hap 3	31	31080	trnT(GGU)-psbD	spacer	LSC	31	31103	trnT(GGU)-psbD	spacer	LSC	F
Hap 3	30	35157	psbZ	exon	LSC	30	44395	rps4	exon	LSC	P
Hap 3	30	37371	psaB	exon	LSC	30	39607	psaA	exon	LSC	F
Hap 3	31	42280	ycf3	intron	LSC	31	96937	rps7-trnV(GAC)	spacer	IR	F
Hap 3	31	42280	ycf3	intron	LSC	31	137612	trnV(GAC)-rps7	spacer	IR	P
Hap 3	39	43220	ycf3	intron	LSC	39	96915	rps7-trnV(GAC)	spacer	IR	F
Hap 3	39	43220	ycf3	intron	LSC	39	118135	ndhA	intron	SSC	F
Hap 3	39	43220	ycf3	intron	LSC	39	137626	trnV(GAC)-rps7	spacer	IR	P
Hap 3	30	43232	ycf3	intron	LSC	30	96927	rps7-trnV(GAC)	spacer	IR	F
Hap 3	30	43232	ycf3	intron	LSC	30	118147	ndhA	intron	SSC	F
Hap 3	30	43232	ycf3	intron	LSC	30	137623	trnV(GAC)-rps7	spacer	IR	P
Hap 3	33	58697	psaI-ycf4	spacer	LSC	33	58697	psaI-ycf4	spacer	LSC	P
Hap 3	33	62624	petA-psbJ	spacer	LSC	33	62624	petA-psbJ	spacer	LSC	P
Hap 3	30	87626	ycf2	exon	IR	30	87668	ycf2	exon	IR	F
Hap 3	30	87626	ycf2	exon	IR	30	146882	ycf2	exon	IR	P
Hap 3	30	87668	ycf2	exon	IR	30	146924	ycf2	exon	IR	P
Hap 3	46	90026	ycf2	exon	IR	46	90044	ycf2	exon	IR	F
Hap 3	31	90026	ycf2	exon	IR	31	90062	ycf2	exon	IR	F
Hap 3	31	90026	ycf2	exon	IR	31	144487	ycf2	exon	IR	P
Hap 3	46	90026	ycf2	exon	IR	46	144490	ycf2	exon	IR	P
Hap 3	34	90038	ycf2	exon	IR	34	90056	ycf2	exon	IR	F
Hap 3	34	90038	ycf2	exon	IR	34	144490	ycf2	exon	IR	P
Hap 3	46	90044	ycf2	exon	IR	46	144508	ycf2	exon	IR	P
Hap 3	34	90056	ycf2	exon	IR	34	144508	ycf2	exon	IR	P
Hap 3	31	90062	ycf2	exon	IR	31	144523	ycf2	exon	IR	P
Hap 3	41	96913	rps7-trnV(GAC)	spacer	IR	41	118133	ndhA	intron	SSC	F
Hap 3	30	105777	rrn5S-trnR(ACG)	spacer	IR	30	105808	rrn5S-trnR(ACG)	spacer	IR	F
Hap 3	30	105777	rrn5S-trnR(ACG)	spacer	IR	30	128742	rrn23S	exon	IR	P
Hap 3	30	105808	rrn5S-trnR(ACG)	spacer	IR	30	128773	rrn23S	exon	IR	P
Hap 3	38	113307	ndhD	exon	SSC	38	113307	ndhD	exon	SSC	P
Hap 3	41	118133	ndhA	intron	SSC	41	137626	trnV(GAC)-rps7	spacer	IR	P
Hap 3	30	128742	rrn23S	exon	IR	30	128773	rrn23S	exon	IR	F
Hap 3	46	144490	ycf2	exon	IR	46	144508	ycf2	exon	IR	F
Hap 3	31	144490	ycf2	exon	IR	31	144526	ycf2	exon	IR	F
Hap 3	30	146882	ycf2	exon	IR	30	146924	ycf2	exon	IR	F
Hap 4	31	8243	psbI-trnS(GCU)	spacer	LSC	31	35188	psbZ	exon	LSC	F
Hap 4	30	8244	psbI-trnS(GCU)	spacer	LSC	30	44428	rps4	exon	LSC	P
Hap 4	30	9744	trnG(UCC)	exon	LSC	30	36073	rps14	exon	LSC	F
Hap 4	38	29394	psbM-trnD(GUC)	spacer	LSC	38	29394	psbM-trnD(GUC)	spacer	LSC	P
Hap 4	31	31118	trnT(GGU)-psbD	spacer	LSC	31	31141	trnT(GGU)-psbD	spacer	LSC	F
Hap 4	30	35189	psbZ	exon	LSC	30	44428	rps4	exon	LSC	P
Hap 4	30	37403	psaB	exon	LSC	30	39639	psaA	exon	LSC	F
Hap 4	31	42312	ycf3	intron	LSC	31	96990	rps7-trnV(GAC)	spacer	IR	F
Hap 4	31	42312	ycf3	intron	LSC	31	137666	trnV(GAC)-rps7	spacer	IR	P
Hap 4	39	43253	ycf3	intron	LSC	39	96968	rps7-trnV(GAC)	spacer	IR	F
Hap 4	39	43253	ycf3	intron	LSC	39	118189	ndhA	intron	SSC	F
Hap 4	39	43253	ycf3	intron	LSC	39	137680	trnV(GAC)-rps7	spacer	IR	P
Hap 4	30	43265	ycf3	intron	LSC	30	96980	rps7-trnV(GAC)	spacer	IR	F
Hap 4	30	43265	ycf3	intron	LSC	30	118201	ndhA	intron	SSC	F
Hap 4	30	43265	ycf3	intron	LSC	30	137677	trnV(GAC)-rps7	spacer	IR	P
Hap 4	33	58738	psaI-ycf4	spacer	LSC	33	58738	psaI-ycf4	spacer	LSC	P
Hap 4	33	62665	petA-psbJ	spacer	LSC	33	62665	petA-psbJ	spacer	LSC	P
Hap 4	30	87679	ycf2	exon	IR	30	87721	ycf2	exon	IR	F
Hap 4	30	87679	ycf2	exon	IR	30	146936	ycf2	exon	IR	P
Hap 4	30	87721	ycf2	exon	IR	30	146978	ycf2	exon	IR	P
Hap 4	46	90079	ycf2	exon	IR	46	90097	ycf2	exon	IR	F
Hap 4	31	90079	ycf2	exon	IR	31	90115	ycf2	exon	IR	F
Hap 4	31	90079	ycf2	exon	IR	31	144541	ycf2	exon	IR	P
Hap 4	46	90079	ycf2	exon	IR	46	144544	ycf2	exon	IR	P
Hap 4	34	90091	ycf2	exon	IR	34	90109	ycf2	exon	IR	F
Hap 4	34	90091	ycf2	exon	IR	34	144544	ycf2	exon	IR	P
Hap 4	46	90097	ycf2	exon	IR	46	144562	ycf2	exon	IR	P
Hap 4	34	90109	ycf2	exon	IR	34	144562	ycf2	exon	IR	P
Hap 4	31	90115	ycf2	exon	IR	31	144577	ycf2	exon	IR	P
Hap 4	41	96966	rps7-trnV(GAC)	spacer	IR	41	118187	ndhA	intron	SSC	F
Hap 4	30	105830	trnR(ACG)	exon	IR	30	105861	trnR(ACG)	exon	IR	F
Hap 4	30	105830	trnR(ACG)	exon	IR	30	128796	rrn23S	exon	IR	P
Hap 4	30	105861	trnR(ACG)	exon	IR	30	128827	rrn23S	exon	IR	P
Hap 4	38	113359	ndhD	exon	SSC	38	113359	ndhD	exon	SSC	P
Hap 4	41	118187	ndhA	intron	SSC	41	137680	trnV(GAC)-rps7	spacer	IR	P
Hap 4	30	128796	rrn23S	exon	IR	30	128827	rrn23S	exon	IR	F
Hap 4	46	144544	ycf2	exon	IR	46	144562	ycf2	exon	IR	F
Hap 4	31	144544	ycf2	exon	IR	31	144580	ycf2	exon	IR	F
Hap 4	30	146936	ycf2	exon	IR	30	146978	ycf2	exon	IR	F
Hap 5	31	8233	psbI-trnS(GCU)	spacer	LSC	31	35187	psbZ	exon	LSC	F
Hap 5	30	8234	psbI-trnS(GCU)	spacer	LSC	30	44426	rps4	exon	LSC	P
Hap 5	30	9734	trnG(UCC)	exon	LSC	30	36072	rps14	exon	LSC	F
Hap 5	38	29386	psbM-trnD(GUC)	spacer	LSC	38	29386	psbM-trnD(GUC)	spacer	LSC	P
Hap 5	31	31111	trnT(GGU)-psbD	spacer	LSC	31	31134	trnT(GGU)-psbD	spacer	LSC	F
Hap 5	30	35188	psbZ	exon	LSC	30	44426	rps4	exon	LSC	P
Hap 5	30	37402	psaB	exon	LSC	30	39638	psaA	exon	LSC	F
Hap 5	31	42311	ycf3	intron	LSC	31	96968	rps7-trnV(GAC)	spacer	IR	F
Hap 5	31	42311	ycf3	intron	LSC	31	137643	trnV(GAC)-rps7	spacer	IR	P
Hap 5	39	43251	ycf3	intron	LSC	39	96946	rps7-trnV(GAC)	spacer	IR	F
Hap 5	39	43251	ycf3	intron	LSC	39	118166	ndhA	intron	SSC	F
Hap 5	39	43251	ycf3	intron	LSC	39	137657	trnV(GAC)-rps7	spacer	IR	P
Hap 5	30	43263	ycf3	intron	LSC	30	96958	rps7-trnV(GAC)	spacer	IR	F
Hap 5	30	43263	ycf3	intron	LSC	30	118178	ndhA	intron	SSC	F
Hap 5	30	43263	ycf3	intron	LSC	30	137654	trnV(GAC)-rps7	spacer	IR	P
Hap 5	33	58728	psaI-ycf4	spacer	LSC	33	58728	psaI-ycf4	spacer	LSC	P
Hap 5	33	62655	petA-psbJ	spacer	LSC	33	62655	petA-psbJ	spacer	LSC	P
Hap 5	30	87657	ycf2	exon	IR	30	87699	ycf2	exon	IR	F
Hap 5	30	87657	ycf2	exon	IR	30	146913	ycf2	exon	IR	P
Hap 5	30	87699	ycf2	exon	IR	30	146955	ycf2	exon	IR	P
Hap 5	46	90057	ycf2	exon	IR	46	90075	ycf2	exon	IR	F
Hap 5	31	90057	ycf2	exon	IR	31	90093	ycf2	exon	IR	F
Hap 5	31	90057	ycf2	exon	IR	31	144518	ycf2	exon	IR	P
Hap 5	46	90057	ycf2	exon	IR	46	144521	ycf2	exon	IR	P
Hap 5	34	90069	ycf2	exon	IR	34	90087	ycf2	exon	IR	F
Hap 5	34	90069	ycf2	exon	IR	34	144521	ycf2	exon	IR	P
Hap 5	46	90075	ycf2	exon	IR	46	144539	ycf2	exon	IR	P
Hap 5	34	90087	ycf2	exon	IR	34	144539	ycf2	exon	IR	P
Hap 5	31	90093	ycf2	exon	IR	31	144554	ycf2	exon	IR	P
Hap 5	41	96944	rps7-trnV(GAC)	spacer	IR	41	118164	ndhA	intron	SSC	F
Hap 5	30	105808	rrn5S-trnR(ACG)	spacer	IR	30	105839	trnR(ACG)	exon	IR	F
Hap 5	30	105808	rrn5S-trnR(ACG)	spacer	IR	30	128773	rrn23S	exon	IR	P
Hap 5	30	105839	trnR(ACG)	exon	IR	30	128804	rrn23S	exon	IR	P
Hap 5	38	113338	ndhD	exon	SSC	38	113338	ndhD	exon	SSC	P
Hap 5	41	118164	ndhA	intron	SSC	41	137657	trnV(GAC)-rps7	spacer	IR	P
Hap 5	30	128773	rrn23S	exon	IR	30	128804	rrn23S	exon	IR	F
Hap 5	46	144521	ycf2	exon	IR	46	144539	ycf2	exon	IR	F
Hap 5	31	144521	ycf2	exon	IR	31	144557	ycf2	exon	IR	F
Hap 5	30	146913	ycf2	exon	IR	30	146955	ycf2	exon	IR	F
Hap 6	31	8248	trnS(GCU)	exon	LSC	31	35199	psbZ	exon	LSC	F
Hap 6	30	8249	trnS(GCU)	exon	LSC	30	44438	rps4	exon	LSC	P
Hap 6	30	9749	trnG(UCC)	exon	LSC	30	36084	rps14	exon	LSC	F
Hap 6	38	29398	psbM-trnD(GUC)	spacer	LSC	38	29398	psbM-trnD(GUC)	spacer	LSC	P
Hap 6	31	31123	trnT(GGU)-psbD	spacer	LSC	31	31146	trnT(GGU)-psbD	spacer	LSC	F
Hap 6	30	35200	psbZ	exon	LSC	30	44438	rps4	exon	LSC	P
Hap 6	30	37414	psaB	exon	LSC	30	39650	psaA	exon	LSC	F
Hap 6	31	42323	ycf3	intron	LSC	31	96986	rps7-trnV(GAC)	spacer	IR	F
Hap 6	31	42323	ycf3	intron	LSC	31	137659	trnV(GAC)-rps7	spacer	IR	P
Hap 6	39	43263	ycf3	intron	LSC	39	96964	rps7-trnV(GAC)	spacer	IR	F
Hap 6	39	43263	ycf3	intron	LSC	39	118182	ndhA	intron	SSC	F
Hap 6	39	43263	ycf3	intron	LSC	39	137673	trnV(GAC)-rps7	spacer	IR	P
Hap 6	30	43275	ycf3	intron	LSC	30	96976	rps7-trnV(GAC)	spacer	IR	F
Hap 6	30	43275	ycf3	intron	LSC	30	118194	ndhA	intron	SSC	F
Hap 6	30	43275	ycf3	intron	LSC	30	137670	trnV(GAC)-rps7	spacer	IR	P
Hap 6	33	58734	psaI-ycf4	spacer	LSC	33	58734	psaI-ycf4	spacer	LSC	P
Hap 6	33	62661	petA-psbJ	spacer	LSC	33	62661	petA-psbJ	spacer	LSC	P
Hap 6	30	87675	ycf2	exon	IR	30	87717	ycf2	exon	IR	F
Hap 6	30	87675	ycf2	exon	IR	30	146929	ycf2	exon	IR	P
Hap 6	30	87717	ycf2	exon	IR	30	146971	ycf2	exon	IR	P
Hap 6	46	90075	ycf2	exon	IR	46	90093	ycf2	exon	IR	F
Hap 6	31	90075	ycf2	exon	IR	31	90111	ycf2	exon	IR	F
Hap 6	31	90075	ycf2	exon	IR	31	144534	ycf2	exon	IR	P
Hap 6	46	90075	ycf2	exon	IR	46	144537	ycf2	exon	IR	P
Hap 6	34	90087	ycf2	exon	IR	34	90105	ycf2	exon	IR	F
Hap 6	34	90087	ycf2	exon	IR	34	144537	ycf2	exon	IR	P
Hap 6	46	90093	ycf2	exon	IR	46	144555	ycf2	exon	IR	P
Hap 6	34	90105	ycf2	exon	IR	34	144555	ycf2	exon	IR	P
Hap 6	31	90111	ycf2	exon	IR	31	144570	ycf2	exon	IR	P
Hap 6	41	96962	rps7-trnV(GAC)	spacer	IR	41	118180	ndhA	intron	SSC	F
Hap 6	30	105826	trnR(ACG)	exon	IR	30	105857	trnR(ACG)	exon	IR	F
Hap 6	30	105826	trnR(ACG)	exon	IR	30	128789	rrn23S	exon	IR	P
Hap 6	30	105857	trnR(ACG)	exon	IR	30	128820	rrn23S	exon	IR	P
Hap 6	38	113354	ndhD	exon	SSC	38	113354	ndhD	exon	SSC	P
Hap 6	41	118180	ndhA	intron	SSC	41	137673	trnV(GAC)-rps7	spacer	IR	P
Hap 6	30	128789	rrn23S	exon	IR	30	128820	rrn23S	exon	IR	F
Hap 6	46	144537	ycf2	exon	IR	46	144555	ycf2	exon	IR	F
Hap 6	31	144537	ycf2	exon	IR	31	144573	ycf2	exon	IR	F
Hap 6	30	146929	ycf2	exon	IR	30	146971	ycf2	exon	IR	F
Hap 7	31	8231	psbI-trnS(GCU)	spacer	LSC	31	35185	psbZ	exon	LSC	F
Hap 7	30	8232	psbI-trnS(GCU)	spacer	LSC	30	44424	rps4	exon	LSC	P
Hap 7	30	9732	trnG(UCC)	exon	LSC	30	36070	rps14	exon	LSC	F
Hap 7	38	29384	psbM-trnD(GUC)	spacer	LSC	38	29384	psbM-trnD(GUC)	spacer	LSC	P
Hap 7	31	31109	trnT(GGU)-psbD	spacer	LSC	31	31132	trnT(GGU)-psbD	spacer	LSC	F
Hap 7	30	35186	psbZ	exon	LSC	30	44424	rps4	exon	LSC	P
Hap 7	30	37400	psaB	exon	LSC	30	39636	psaA	exon	LSC	F
Hap 7	31	42309	ycf3	intron	LSC	31	96966	rps7-trnV(GAC)	spacer	IR	F
Hap 7	31	42309	ycf3	intron	LSC	31	137641	trnV(GAC)-rps7	spacer	IR	P
Hap 7	39	43249	ycf3	intron	LSC	39	96944	rps7-trnV(GAC)	spacer	IR	F
Hap 7	39	43249	ycf3	intron	LSC	39	118164	ndhA	intron	SSC	F
Hap 7	39	43249	ycf3	intron	LSC	39	137655	trnV(GAC)-rps7	spacer	IR	P
Hap 7	30	43261	ycf3	intron	LSC	30	96956	rps7-trnV(GAC)	spacer	IR	F
Hap 7	30	43261	ycf3	intron	LSC	30	118176	ndhA	intron	SSC	F
Hap 7	30	43261	ycf3	intron	LSC	30	137652	trnV(GAC)-rps7	spacer	IR	P
Hap 7	33	58726	psaI-ycf4	spacer	LSC	33	58726	psaI-ycf4	spacer	LSC	P
Hap 7	33	62653	petA-psbJ	spacer	LSC	33	62653	petA-psbJ	spacer	LSC	P
Hap 7	30	87655	ycf2	exon	IR	30	87697	ycf2	exon	IR	F
Hap 7	30	87655	ycf2	exon	IR	30	146911	ycf2	exon	IR	P
Hap 7	30	87697	ycf2	exon	IR	30	146953	ycf2	exon	IR	P
Hap 7	46	90055	ycf2	exon	IR	46	90073	ycf2	exon	IR	F
Hap 7	31	90055	ycf2	exon	IR	31	90091	ycf2	exon	IR	F
Hap 7	31	90055	ycf2	exon	IR	31	144516	ycf2	exon	IR	P
Hap 7	46	90055	ycf2	exon	IR	46	144519	ycf2	exon	IR	P
Hap 7	34	90067	ycf2	exon	IR	34	90085	ycf2	exon	IR	F
Hap 7	34	90067	ycf2	exon	IR	34	144519	ycf2	exon	IR	P
Hap 7	46	90073	ycf2	exon	IR	46	144537	ycf2	exon	IR	P
Hap 7	34	90085	ycf2	exon	IR	34	144537	ycf2	exon	IR	P
Hap 7	31	90091	ycf2	exon	IR	31	144552	ycf2	exon	IR	P
Hap 7	41	96942	rps7-trnV(GAC)	spacer	IR	41	118162	ndhA	intron	SSC	F
Hap 7	30	105806	rrn5S-trnR(ACG)	spacer	IR	30	105837	trnR(ACG)	exon	IR	F
Hap 7	30	105806	rrn5S-trnR(ACG)	spacer	IR	30	128771	rrn23S	exon	IR	P
Hap 7	30	105837	trnR(ACG)	exon	IR	30	128802	rrn23S	exon	IR	P
Hap 7	38	113336	ndhD	exon	SSC	38	113336	ndhD	exon	SSC	P
Hap 7	41	118162	ndhA	intron	SSC	41	137655	trnV(GAC)-rps7	spacer	IR	P
Hap 7	30	128771	rrn23S	exon	IR	30	128802	rrn23S	exon	IR	F
Hap 7	46	144519	ycf2	exon	IR	46	144537	ycf2	exon	IR	F
Hap 7	31	144519	ycf2	exon	IR	31	144555	ycf2	exon	IR	F
Hap 7	30	146911	ycf2	exon	IR	30	146953	ycf2	exon	IR	F
Hap 8	31	8246	psbI-trnS(GCU)	spacer	LSC	31	35209	psbZ	exon	LSC	F
Hap 8	30	8247	trnS(GCU)	exon	LSC	30	44439	rps4	exon	LSC	P
Hap 8	30	9747	trnG(UCC)	exon	LSC	30	36082	rps14	exon	LSC	F
Hap 8	33	28218	petN	exon	LSC	33	28251	petN	exon	LSC	F
Hap 8	38	29407	psbM-trnD(GUC)	spacer	LSC	38	29407	psbM-trnD(GUC)	spacer	LSC	P
Hap 8	31	31132	trnT(GGU)-psbD	spacer	LSC	31	31155	trnT(GGU)-psbD	spacer	LSC	F
Hap 8	30	35210	psbZ	exon	LSC	30	44439	rps4	exon	LSC	P
Hap 8	30	37412	psaB	exon	LSC	30	39648	psaA	exon	LSC	F
Hap 8	31	42321	ycf3	intron	LSC	31	96987	rps7-trnV(GAC)	spacer	IR	F
Hap 8	31	42321	ycf3	intron	LSC	31	137679	trnV(GAC)-rps7	spacer	IR	P
Hap 8	39	43263	ycf3	intron	LSC	39	96965	rps7-trnV(GAC)	spacer	IR	F
Hap 8	39	43263	ycf3	intron	LSC	39	118192	ndhA	intron	SSC	F
Hap 8	39	43263	ycf3	intron	LSC	39	137693	trnV(GAC)-rps7	spacer	IR	P
Hap 8	30	43275	ycf3	intron	LSC	30	96977	rps7-trnV(GAC)	spacer	IR	F
Hap 8	30	43275	ycf3	intron	LSC	30	118204	ndhA	intron	SSC	F
Hap 8	30	43275	ycf3	intron	LSC	30	137690	trnV(GAC)-rps7	spacer	IR	P
Hap 8	33	47629	ndhJ	exon	LSC	33	47633	ndhJ	exon	LSC	R
Hap 8	33	58741	psaI-ycf4	spacer	LSC	33	58741	psaI-ycf4	spacer	LSC	P
Hap 8	33	62667	petA-psbJ	spacer	LSC	33	62667	petA-psbJ	spacer	LSC	P
Hap 8	30	87676	ycf2	exon	IR	30	87718	ycf2	exon	IR	F
Hap 8	30	87676	ycf2	exon	IR	30	146949	ycf2	exon	IR	P
Hap 8	30	87718	ycf2	exon	IR	30	146991	ycf2	exon	IR	P
Hap 8	46	90076	ycf2	exon	IR	46	90094	ycf2	exon	IR	F
Hap 8	31	90076	ycf2	exon	IR	31	90112	ycf2	exon	IR	F
Hap 8	31	90076	ycf2	exon	IR	31	144554	ycf2	exon	IR	P
Hap 8	46	90076	ycf2	exon	IR	46	144557	ycf2	exon	IR	P
Hap 8	34	90088	ycf2	exon	IR	34	90106	ycf2	exon	IR	F
Hap 8	34	90088	ycf2	exon	IR	34	144557	ycf2	exon	IR	P
Hap 8	46	90094	ycf2	exon	IR	46	144575	ycf2	exon	IR	P
Hap 8	34	90106	ycf2	exon	IR	34	144575	ycf2	exon	IR	P
Hap 8	31	90112	ycf2	exon	IR	31	144590	ycf2	exon	IR	P
Hap 8	41	96963	rps7-trnV(GAC)	spacer	IR	41	118190	ndhA	intron	SSC	F
Hap 8	30	105835	trnR(ACG)	exon	IR	30	105866	trnR(ACG)	exon	IR	F
Hap 8	30	105835	trnR(ACG)	exon	IR	30	128801	rrn23S	exon	IR	P
Hap 8	30	105866	trnR(ACG)	exon	IR	30	128832	rrn23S	exon	IR	P
Hap 8	38	113364	ndhD	exon	SSC	38	113364	ndhD	exon	SSC	P
Hap 8	41	118190	ndhA	intron	SSC	41	137693	trnV(GAC)-rps7	spacer	IR	P
Hap 8	30	128801	rrn23S	exon	IR	30	128832	rrn23S	exon	IR	F
Hap 8	46	144557	ycf2	exon	IR	46	144575	ycf2	exon	IR	F
Hap 8	31	144557	ycf2	exon	IR	31	144593	ycf2	exon	IR	F
Hap 8	30	146949	ycf2	exon	IR	30	146991	ycf2	exon	IR	F
